# Supplementary material for: Early Stages of Metal Corrosion in Coastal Archaeological Sites: Effects of Chemical Composition in Silver and Copper Alloys
Source: Materials (Basel). 2024 Jan 17;17(2):442. doi: 10.3390/ma17020442 (PMC10820586; doi:10.3390/ma17020442)
Supplement: Supplementary file 1 [file materials-17-00442-s001.zip]

Archive with 1 entries (1 files):
- materials-2786298-supplementary.pdf
